# Supplementary material for: Comparative Transcriptome Analysis of High- and Low-Growth Genotypes of Eucalyptus urophylla in Response to Long-Term Nitrogen Deficiency
Source: Genes (Basel). 2023 Dec 30;15(1):60. doi: 10.3390/genes15010060 (PMC10815775; doi:10.3390/genes15010060)
Supplement: Supplementary file 1 [file genes-15-00060-s001.zip › Table S1.xlsx]

## Sheet: Sheet1
Table S1: Primers for qRT-PCR validation.
>1: Eucgr.F02337.1
F: 5’-CTGTTCGGTGAATTGCCACG-3’
R: 5’-AGGGATCTGCTGCGAGAATG-3’
>2: Eucgr.F00180.1
F: 5’-CTCGTCGCTCGAATGGAAGA-3’
R: 5’-CTTCTTGGAGTGAGGCTCCG-3’
>3: Eucgr.K02129.1
F: 5’-GGGAACGACTGACAGCTGAA-3’
R: 5’-CCGGATGTATGCTCGGAGAC-3’
>4: Eucgr.K02102.1
F: 5’-CCTTCAAGGTGTGGGACCTG-3’ (280bp)
R: 5’-ATCACACTCGCCAACAGACC-3’
>5: Eucgr.B03214.1
F: 5’-CCAACACCACTTCGACCTCTC-3’ (299bp)
R: 5’-TGACCTTGAAGGAGAGGGACT-3’
>6: Eucgr.J01083.1
F: 5’-AGCAACAACACGGACTCCTC-3’ (297bp)
R: 5’-CGGAGGCATGGTGAACTTGA-3’
>7: Eucgr.F02269.1
F: 5’-CTCTCCGAGCCTTCATCTGC-3’ (159bp)
R: 5’-CTCGTGCTTGTTGCCATAGG-3’
>8: Eucgr.K00551.1
F: 5’-CGACCCAACCATCATGGGAT-3’ (112bp)
R: 5’-CGACTTCACATAGGACGCCA-3’
>9: Eucgr.H01993.1
F: 5’-GACTCCGGGCTCTATGTTGG-3’ (268bp)
R: 5’-GAGGCCTTCCACTTGCATGA-3’
>10: Eucgr.E00069.1
F: 5’-TATGGATAAGCGGAGGCGGA-3’ (286bp)
R: 5’-GTGGGTTTGGAGAGATGCGA-3’
>11: Eucgr.B02367.2
F: 5’-TCGCCCTTCATGGTCAATCC-3’ (74bp)
R: 5’-GGCTTGAAGAGGGCGTAGTT-3’
>12: Eucgr.D01730.1
F: 5’-AGCTTCAACCTCACCAGCAAT-3’ (283bp)
R: 5’-TGAGTTCGACCAAATGGCCT-3’
>13: Eucgr.I01345.1
F: 5’-AAGATCCGCCACATCGTGAG-3’ (267bp)
R: 5’-GAAGAAGGACTCGTCGCAGG-3’
